# Supplementary material for: An Invasive Fish and the Time-Lagged Spread of Its Parasite across the Hawaiian Archipelago
Source: PLoS One. 2013 Feb 27;8(2):e56940. doi: 10.1371/journal.pone.0056940 (PMC3584140; doi:10.1371/journal.pone.0056940)
Supplement: Table S1 — List of Spirocamallanus istiblenni specimens deposited in the National Museum of Natural History (MNHN, Paris, France). (XLS) [file pone.0056940.s001.xls]

## Sheet: MNHN specimens
		List of specimens deposited in the 'National Museum of Natural History' (MNHN, Paris)
		Accession Number :	10YT
		Parasite species	Procamallanus (Spirocamallanus) istiblenni
		Species authority	(Noble, 1966)
		Family	Nematoda: Camallanidae
		Individuals		Locality	Coordonnées	Host	Host family	Sampling year	Sampling date		Corresponding person (sampling+identification)
	10YT	Si-01		Moorea Island (Society archipelago, French Polynesia)	17°29'S - 149°51'W	Lutjanus kasmira	Pisces: Lutjanidae	2006	2006-02-20		Matthias VIGNON
		Si-02		Moorea Island (Society archipelago, French Polynesia)	17°29'S - 149°51'W	Lutjanus kasmira	Pisces: Lutjanidae	2006	2006-03-13		Matthias VIGNON
		Si-03		Moorea Island (Society archipelago, French Polynesia)	17°29'S - 149°51'W	Lutjanus kasmira	Pisces: Lutjanidae	2006	2006-03-13		Matthias VIGNON
		Si-04		Moorea Island (Society archipelago, French Polynesia)	17°29'S - 149°51'W	Lutjanus kasmira	Pisces: Lutjanidae	2006	2006-03-13		Matthias VIGNON
		Si-05		Moorea Island (Society archipelago, French Polynesia)	17°29'S - 149°51'W	Lutjanus kasmira	Pisces: Lutjanidae	2006	2006-03-14		Matthias VIGNON
		Si-06		Moorea Island (Society archipelago, French Polynesia)	17°29'S - 149°51'W	Lutjanus kasmira	Pisces: Lutjanidae	2007	31/06/2007		Matthias VIGNON
		Si-07		Moorea Island (Society archipelago, French Polynesia)	17°29'S - 149°51'W	Lutjanus kasmira	Pisces: Lutjanidae	2007	31/06/2007		Matthias VIGNON
		Si-08		Moorea Island (Society archipelago, French Polynesia)	17°29'S - 149°51'W	Lutjanus kasmira	Pisces: Lutjanidae	2007	31/06/2007		Matthias VIGNON
		Si-09		Moorea Island (Society archipelago, French Polynesia)	17°29'S - 149°51'W	Lutjanus kasmira	Pisces: Lutjanidae	2007	31/06/2007		Matthias VIGNON
		Si-10		Moorea Island (Society archipelago, French Polynesia)	17°29'S - 149°51'W	Lutjanus kasmira	Pisces: Lutjanidae	2007	2007-07-05		Matthias VIGNON
		Si-11		O'ahu (Hawaiian archipelago, USA)	21°17’N - 157°53’W	Lutjanus kasmira	Pisces: Lutjanidae	2006	2006-04-26		Matthias VIGNON
		Si-12		O'ahu (Hawaiian archipelago, USA)	21°17’N - 157°53’W	Lutjanus kasmira	Pisces: Lutjanidae	2006	2006-04-26		Matthias VIGNON
		Si-13		O'ahu (Hawaiian archipelago, USA)	21°17’N - 157°53’W	Lutjanus kasmira	Pisces: Lutjanidae	2006	2006-04-26		Matthias VIGNON
		Si-14		O'ahu (Hawaiian archipelago, USA)	21°17’N - 157°53’W	Lutjanus kasmira	Pisces: Lutjanidae	2006	2006-04-26		Matthias VIGNON
		Si-15		O'ahu (Hawaiian archipelago, USA)	21°17’N - 157°53’W	Lutjanus kasmira	Pisces: Lutjanidae	2006	2006-04-26		Matthias VIGNON
		Si-16		O'ahu (Hawaiian archipelago, USA)	21°17’N - 157°53’W	Lutjanus kasmira	Pisces: Lutjanidae	2007	2007-04-30		Matthias VIGNON
		Si-17		O'ahu (Hawaiian archipelago, USA)	21°17’N - 157°53’W	Lutjanus kasmira	Pisces: Lutjanidae	2007	2007-04-30		Matthias VIGNON
		Si-18		O'ahu (Hawaiian archipelago, USA)	21°17’N - 157°53’W	Lutjanus kasmira	Pisces: Lutjanidae	2007	2007-04-30		Matthias VIGNON
		Si-19		O'ahu (Hawaiian archipelago, USA)	21°17’N - 157°53’W	Lutjanus kasmira	Pisces: Lutjanidae	2007	2007-04-20		Matthias VIGNON
		Si-20		O'ahu (Hawaiian archipelago, USA)	21°17’N - 157°53’W	Lutjanus kasmira	Pisces: Lutjanidae	2007	2007-04-20		Matthias VIGNON
		Si-21		Ua Huka (Marquesas Islands, French Polynesia)	8°57’S - 139°35’W	Lutjanus kasmira	Pisces: Lutjanidae	2007	2007-03-27		Matthias VIGNON
		Si-22		Ua Huka (Marquesas Islands, French Polynesia)	8°57’S - 139°35’W	Lutjanus kasmira	Pisces: Lutjanidae	2007	2007-03-27		Matthias VIGNON
		Si-23		Ua Huka (Marquesas Islands, French Polynesia)	8°57’S - 139°35’W	Lutjanus kasmira	Pisces: Lutjanidae	2007	2007-03-27		Matthias VIGNON
		Si-24		Ua Huka (Marquesas Islands, French Polynesia)	8°57’S - 139°35’W	Lutjanus kasmira	Pisces: Lutjanidae	2007	2007-03-27		Matthias VIGNON
		Si-25		Ua Huka (Marquesas Islands, French Polynesia)	8°57’S - 139°35’W	Lutjanus kasmira	Pisces: Lutjanidae	2007	2007-03-27		Matthias VIGNON
		Si-26		Ua Huka (Marquesas Islands, French Polynesia)	8°57’S - 139°35’W	Lutjanus kasmira	Pisces: Lutjanidae	2007	2007-03-28		Matthias VIGNON
		Si-27		Ua Huka (Marquesas Islands, French Polynesia)	8°57’S - 139°35’W	Lutjanus kasmira	Pisces: Lutjanidae	2007	2007-03-29		Matthias VIGNON
		Si-28		Ua Huka (Marquesas Islands, French Polynesia)	8°57’S - 139°35’W	Lutjanus kasmira	Pisces: Lutjanidae	2007	2007-03-29		Matthias VIGNON
		Si-29		Ua Huka (Marquesas Islands, French Polynesia)	8°57’S - 139°35’W	Lutjanus kasmira	Pisces: Lutjanidae	2007	2007-03-29		Matthias VIGNON
		Si-30		Ua Huka (Marquesas Islands, French Polynesia)	8°57’S - 139°35’W	Lutjanus kasmira	Pisces: Lutjanidae	2007	2007-03-29		Matthias VIGNON
		Important note 1: All specimens are stored in 90% ethanol from fresh specimens.
		Important note 2: All specimens are fresh material usefull for moleclar purpose.
		Slides
	10YT	22		O'ahu (Hawaiian archipelago, USA)	21°17’N - 157°53’W	Lutjanus kasmira	Pisces: Lutjanidae	2007	2007-04-30		Matthias VIGNON
		8		Ua Huka (Marquesas Islands, French Polynesia)	8°57’S - 139°35’W	Lutjanus kasmira	Pisces: Lutjanidae	2007	2007-03-28		Matthias VIGNON
